# Supplementary material for: Usnic Acid and Usnea barbata (L.) F.H. Wigg. Dry Extracts Promote Apoptosis and DNA Damage in Human Blood Cells through Enhancing ROS Levels
Source: Antioxidants (Basel). 2021 Jul 23;10(8):1171. doi: 10.3390/antiox10081171 (PMC8388874; doi:10.3390/antiox10081171)
Supplement: Supplementary file 1 [file antioxidants-10-01171-s001.zip]

Archive with 2 entries (2 files):
- Supplementary Material - Additional data for semi-preparative UHPLC  method .pdf
- Video S1. Isolated usnic acid.mp4
